# Supplementary material for: Infection Control Knowledge, Attitudes, and Practices among Students of Public Dental Schools in Egypt
Source: Int J Environ Res Public Health. 2021 Jun 9;18(12):6248. doi: 10.3390/ijerph18126248 (PMC8296034; doi:10.3390/ijerph18126248)
Supplement: Supplementary file 1 [file ijerph-18-06248-s001.zip]

Archive with 5 entries (4 files):
- ijerph-1155629-JP-supplementary/
- ijerph-1155629-JP-supplementary/.DS_Store
- ijerph-1155629-JP-supplementary/Data S1.sav
- ijerph-1155629-JP-supplementary/Questionanire S1.pdf
- ijerph-1155629-JP-supplementary/Table S1.pdf
